# Supplementary material for: Tropinone synthesis via an atypical polyketide synthase and P450-mediated cyclization
Source: Nat Commun. 2018 Dec 11;9:5281. doi: 10.1038/s41467-018-07671-3 (PMC6290073; doi:10.1038/s41467-018-07671-3)
Supplement: Supplementary file 3 — Source Data [file 41467_2018_7671_MOESM3_ESM.xlsx]

## Sheet: Figure 1b
Figure 1b
Metabolite	Putrescine		N-Methylputrescine		N-Methylpyrrolinium		4-(1-Methyl-2-pyrrolidinyl)-3-oxobutanoate		Hygrine		Cuscohygrine		Tropinone		Pseudotropine		Calystegine A3		Calystegine A5		Calystegine B1		Calystegine B2		Tropine		Littorine		Hyoscyamine		Scopolamine
Genotype	TRV2	TRV2 : PyKS	TRV2	TRV2 : PyKS	TRV2	TRV2 : PyKS	TRV2	TRV2 : PyKS	TRV2	TRV2 : PyKS	TRV2	TRV2 : PyKS	TRV2	TRV2 : PyKS	TRV2	TRV2 : PyKS	TRV2	TRV2 : PyKS	TRV2	TRV2 : PyKS	TRV2	TRV2 : PyKS	TRV2	TRV2 : PyKS	TRV2	TRV2 : PyKS	TRV2	TRV2 : PyKS	TRV2	TRV2 : PyKS	TRV2	TRV2 : PyKS
nmol/mg dwt
Rep 1	1.42297	1.7762	1.73833	0.970993	40.4818	1307.58	186.96	33.2454	26.5255	4.31386	7.41509	15.0554	1.22876	0.481112	57.9896	0.882098	27.0075	13.7913	4.92774	0.671317	1.64826	0.512195	5.83339	0.567415	56.1754	0.14	10.4228	0.728871	10.0023	2.28413	1.55905	0.78372
Rep 2	0.78594	1.26044	0.580831	0.394561	30.6987	978.559	115.495	20.3811	24.1375	2.6606	5.03636	10.8463	0.961512	0.188578	51.7527	0.332439	41.4043	18.8241	8.08523	0.558244	3.03781	0.450976	3.62646	0.449317	47.8089	0.0487805	7.49766	0.622127	6.26279	1.69805	1.14661	0.79511
Rep 3	1.01864	1.09455	0.615807	0.521402	56.5742	913.063	229.841	22.4229	31.1058	2.35145	8.90922	8.94229	1.6488	0.244261	71.3319	0.320537	29.9668	14.0781	6.95167	0.759951	2.71372	0.325902	8.5994	0.161463	83.1675	0.0686342	10.9049	0.430241	8.91381	1.17049	1.92338	0.322212
Rep 4	0.73689	0.746983	0.678797	0.32753	32.6302	671.158	97.2199	14.1057	19.2049	1.60265	5.27313	6.01927	0.87442	0.171391	39.1358	0.236407	24.6819	9.46026	5.23594	0.477148	3.23124	0.24737	2.99169	0.0771481	44.864	0.0540741	6.31263	0.372343	5.40356	0.949333	0.950835	0.388269
Rep 5	0.990183	1.48925	0.771078	0.579342	98.815	990.309	182.796	11.6883	35.0537	2.63462	15.6893	13.0846	1.19793	0.214035	67.2995	0.49155	56.6193	23.751	10.7255	0.58145	2.9157	0.60765	5.09009	0.4068	60.1096	0.1321	11.3748	0.539427	9.27681	1.57508	2.25021	0.449373
Rep 6	1.66146	1.41251	1.4177	0.678279	37.507	1088.18	268.391	25.4027	29.0248	2.67748	7.57353	10.1017	2.9847	0.382233	56.4106	0.280727	53.1957	13.2981	7.37642	0.61297	2.33554	0.878303	4.26621	2.52455	53.3799	0.0892121	11.8102	0.48733	9.92053	1.56577	2.51436	0.714136
Rep 7	1.39354	1.04412	1.5109	0.305445	41.5335	1049.22	255.811	14.8082	34.6271	3.17614	6.52119	11.9483	2.43532	0.200298	53.1277	0.87902	52.3027	27.4058	8.78735	0.979143	3.23438	0.747224	1.12832	0.395551	45.3295	0.301061	13.5004	1.14623	11.1135	1.68808	2.1412	1.09422
Rep 8	1.67153	0.946952	1.4874	0.446417	63.9456	884.671	438.486	12.2006	31.8492	2.62183	9.71624	10.6679	3.79773	0.263369	50.3324	0.540714	8.56693	17.4321	2.7379	0.574095	0.871561	0.767143	6.44722	0.643571	58.552	0.146238	12.7757	0.487336	8.77561	1.04139	1.47235	0.48064
Rep 9	1.45344	0.963415	1.01158	0.434934	40.0418	935.49	242.568	18.9053	37.5211	3.5314	7.34798	10.7731	2.46933	0.309759	108.301	0.737707	41.9899	17.1326	8.15738	0.635366	2.7961	0.117415	8.22621	0.359756	77.9526	0.15039	13.1864	0.780222	9.80094	1.4548	2.94374	0.733241
Rep 10	1.1438	0.976295	1.91046	0.385078	36.155	777.219	242.662	12.6974	36.7601	1.95882	4.93105	6.51568	2.01353	0.259978	64.7464	0.354927	41.8199	12.5586	8.958	0.613268	4.05432	0.448146	3.37845	0.211561	54.6851	0.076439	11.5469	0.490193	9.49054	0.897554	2.27365	0.513976
Rep 11	1.97401	1.46008	0.979519	0.526098	92.962	1103.87	345.59	25.5562	42.5247	7.00665	16.6104	10.6575	3.34983	0.286513	150.122	0.460894	42.7193	14.4588	6.00307	0.60834	2.36056	0.203021	7.93228	0.316638	116.079	0.102128	14.4175	0.927621	10.1175	1.60981	1.89476	0.81123
Rep 12	1.37979	0.865511	1.77587	0.348095	53.5038	819.507	224.787	13.6035	38.5589	2.20788	7.52803	8.1275	2.10774	0.196714	82.4401	0.444973	45.9211	11.4866	10.8935	0.687081	3.88029	0.618919	3.81914	0.44227	69.5683	0.115297	13.1717	0.526419	10.9352	1.30681	2.26773	0.683368
Rep 13	0.803857	0.761788	1.08633	0.490636	37.7752	886.56	203.489	15.4918	26.7643	2.07567	6.44077	9.9171	1.89797	0.373536	81.1598	0.581429	36.797	14.2477	4.77085	0.327905	1.76557	0.231476	4.85757	0.474333	75.7235	0.0797619	9.16056	0.377433	8.13323	0.912245	1.67704	0.251848
Rep 14	1.06384	1.60825	1.33806	0.806124	34.4372	1372.06	197.723	22.4384	25.3172	2.26272	4.12016	9.54406	2.08298	0.359293	51.3109	0.367556	22.6997	11.0444	5.75089	0.521556	3.03843	0.401111	5.98498	0.211733	41.5894	0.0810222	9.85438	0.431727	7.58737	1.37142	1.77277	0.592838
Rep 15	1.56716	1.15742	1.65558	0.524954	52.8734	837.794	255.214	13.0865	32.8387	2.19929	7.03046	7.71221	2.63582	0.247797	79.3238	0.161714	40.7234	8.928	7.26138	0.338514	3.55251	0.308229	3.77503	0.374343	63.3801	0.0336	13.4156	0.335834	11.0682	1.03439	2.45347	0.58016
Rep 16	0.936012	1.26837	1.05957	0.481944	22.6548	1280.04	164.693	38.0426	20.3864	6.75804	3.79995	9.28916	1.64112	0.624448	34.9727	0.79328	28.5877	8.56944	4.71714	0.62432	1.34604	0.21936	7.13898	1.81376	28.7173	0.14784	7.49518	1.12363	5.85095	1.43476	1.30551	0.601656
Rep 17	1.04743	0.825497	1.08676	0.446367	25.3437	1078.66	188.675	15.2076	27.1044	3.27928	4.76618	14.5516	1.98802	0.696615	72.2378	1.32612	23.5177	13.6127	6.39219	0.927394	2.43638	0.837879	11.1986	0.932121	59.1981	0.228364	9.4793	1.07262	7.43693	1.58422	1.89637	0.792827
Rep 18	1.30405	0.785704	1.44645	0.301565	43.6344	626.376	326.318	12.8392	43.6499	2.17159	8.21139	5.78195	3.50829	0.316287	113.632	0.498083	25.4252	9.40871	8.20306	0.756542	4.63758	0.893708	4.87408	0.432875	122.21	0.0719167	14.8467	0.334279	11.4416	0.952642	3.34462	0.627206
Rep 19	1.29192	0.600552	1.28751	0.312275	48.0105	794.769	260.678	12.372	39.6774	2.22582	7.57184	8.07863	2.71485	0.257486	108.683	0.681682	60.8352	9.21368	8.19828	0.599182	2.71236	0.383364	4.42316	0.359591	103.018	0.096	12.9921	0.456832	11.3421	0.80745	2.84896	0.321902
Rep 20	1.28804	1.07464	2.11509	0.463923	37.5092	720.087	306.79	23.333	36.6535	2.33993	5.29402	7.00511	4.03975	0.267923	53.7943	0.3603	22.7754	9.3238	5.59414	0.5545	1.90209	0.3911	7.01914	0.7269	51.2162	0.08345	14.1436	0.515853	10.3402	1.00648	2.37318	0.489163
Rep 21	0.778796	0.863512	0.550474	0.336156	31.1189	678.898	206.355	11.3754	33.8381	1.97145	5.332	6.60148	2.0518	0.20544	74.677	0.708	42.3316	8.4327	8.12378	0.528419	3.29907	0.476558	6.79119	0.740977	67.0948	0.145256	10.2154	0.416684	8.49416	0.832147	2.70705	0.390379
Rep 22	1.36519	0.730743	2.93396	0.511157	45.7013	941.769	330.076	36.4351	48.0375	3.46491	7.86222	9.87115	3.37095	0.618429	97.2989	0.915314	46.4718	12.6942	6.55189	0.695371	3.59061	0.459371	6.93754	0.325543	85.7776	0.218	15.978	0.616783	11.6179	1.41119	2.89303	0.41378
Rep 23	0.826809	0.870297	1.32528	0.601909	61.9237	1028.82	308.59	24.0101	32.9022	2.81783	9.56148	10.4057	3.32216	0.427803	113.461	0.625943	26.8471	11.8592	8.07213	0.528114	3.42689	0.200114	5.14472	4.40743	72.331	0.142971	11.1037	0.575951	8.38461	1.06636	2.48053	0.394163
Rep 24	2.57117		0.471536		151.896		262.488		51.025		16.1526		1.14579		228.675		74.0923		13.0331		4.40018		3.76152		177.515		22.2097		9.28861		2.61337

## Sheet: Figure 3a
Figure 3a
Tissue Type	CYP82M3			CYP116623			CYP5021			CYP117747
Taproot	12.7164	9.33419	10.6649	1373.86	884.554	1051.81	1.03835	0.999296	0.962359	2.29523	12.5726	12.4137
Lateral Roots	107.039	79.1538	126.072	3319.95	2382.83	3132.87	3.13938	2.63984	3.89158	684.952	403.979	391.754
Stem	0.968776	1.11007	1.22068	1.15363	0.371271	1.4751	1.4085	1.31676	1.72277	0.701686	0.640099	1.65822
Leaf	0.999551	0.828957	1.17149	14.6675	32.8503	45.157	0.926815	1.05134	1.28846	1.76931	5.02079	5.16847

## Sheet: Figure 3b
Figure 3b
Stacked Cytochrome P450	AbCYP82M3					AbCYP116623					AbCYP5021					AbCYP117747
nmol/mg dwt
Gene Stack	Rep 1	Rep 2	Rep 3	Rep 4	Rep 5	Rep 1	Rep 2	Rep 3	Rep 4	Rep 5	Rep 1	Rep 2	Rep 3	Rep 4	Rep 5	Rep 1	Rep 2	Rep 3	Rep 4	Rep 5
WT (1)	0.0009302	0.0018261	0.0009327	0.0042625	0.0012121	0.001875	0.0138095	0.0217692	0.0169412	0.0116923	0.0011622	0.0011571	0.0011169	0.0018305		0	0	0	0	0
Mock (2)		0.000315789	0	0.000515152		0.00735556	0.0264615	0.02	0.0189333	0.0194667	0.00148	0.000876289	0.000988764	0.000801887	0.000936508	0	0	0	0	0
EV (3)	0.000679	0	0.000237	0	0.000109	0.023294	0.008324	0.009455	0.011074	0.008351	0.001359	0.002861	0.001296		0.001101	0	0	0	0	0
AbPMT2 (4)	0.001048	6.72e-05	0.000327	0.000462	0.000218	0.011917	0.016778	0.011192	0.015889	0.008857	0.001543	0.00225	0.002289	0.002882	0.002391	0	0	0	0	0
AbMPO2 (5)	0	0.000881	0.000133	0.000434	0	0.009077	0.006222	0.015368	0.008514	0.012	0.005714	0.003455	0.002842	0.0038	0.002512	0	0	0	0	0
AbPKS (6)	0.000333	0.001382	0.001167	0.001125	0.000714	0.01188	0.021643	0.01885	0.022563	0.01132	0.004583	0.004087	0.004467	0.00278	0.004587	0	0	0	0	0
AbP450 (7)	0.00347	0.013095	0.036098	0.021814		0.01405	0.013235	0.012571	0.0225	0.007894	0.001878	0.002481	0.002055	0.001828	0.00275	0	0	0	0	0
AbPMT2 + AbMPO2 (8)	0.0145	0	0.000424	0	0	0.013364	0.010444	0.018125	0.016684	0.0155	0.004146	0.002933	0.004739	0.0035	0.004889	0	0	0	0	0
AbPMT2 + AbPKS (9)	0	0.000939	0.00231	0.000529	0.001386	0.013429	0.0219	0.022952	0.016677	0.015	0.003154	0.00273	0.002333	0.002189	0.003457	0	0	0.001549	0.001479	0.000979
AbPMT2 + AbP450 (10)	0.000187	0.016961	0.046077	0.04094		0.010357	0.009867	0.009194	0.008676	0.006617	0.001459	0.001523	0.002276	0.00255	0.001873	0	0	0	0	0
AbMPO2 + AbPKS (11)	0.003136	0.002621	0.003781	0.003	0.009889	0.017	0.018577	0.016047	0.016089	0.018783	0.003785	0.00441	0.002211	0.00861	0.002388	0.000897	0.001333	0	0	0.001404
AbMPO2 + AbP450 (12)	0	0.012167	0.0137	0.008128	0.001707	0.010067	0.006638	0.01136	0.011077	0.009719	0.005073	0.002318	0.00206	0.002755	0.003073	0	0	0	0	0
AbPKS + AbP450 (13)	0.194042	0.130676	0.17192	0.122471	0.035855	0.007894	0.012522	0.009724	0.013292	0.012696	0.00275	0.003045	0.003524	0.002	0.002055	0	0	0	0	0
AbPMT2 + AbMPO2 + AbPKS (14)	0.001625	0.001704	0.001	0.0014	0.003023	0.026667	0.0314	0.0148	0.0269	0.049606	0.006323	0.004531	0.003878	0.00742	0.00374	0.00031	0.008974	0.001171	0.004872	0.004014
AbPMT2 + AbMPO2 + AbP450 (15)	0.004697	0.005426	0.007818	0.015933	0.011513	0.010138	0.01212	0.016038	0.013	0.008667	0.001408	0.002	0.001831	0.002378	0.002956	0	0	0	0	0
AbPMT2 + AbPKS + AbP450 (16)	0.894289	1.91155	0.531236	0.851965	0.431265	0.0145	0.012236	0.012	0.007881	0.012455	0.003553	0.001982	0.001418	0.004735	0.001597	0	0	0	0	0
AbMPO2 + AbPKS + AbP450 (17)	0.024633	0.061978	0.106146	0.158927	0.0644	0.010793	0.012821	0.01836	0.0122	0.0115	0.002194	0.002452	0.003338	0.0039	0.003321	0	0	0	0.002301	0
AbPMT2 + AbMPO2 + AbPKS + AbP450 (18)	2.00131	1.28016	0.841742	0.975389	0.979059	0.021312	0.039677	0.021697	0.012243	0.014853	0.006632	0.005093	0.003036	0.006714	0.006696	0	0.006327	0.000846	0	0.001222

## Sheet: Figure 5b
Figure 5b
Metabolite	Putrescine		N-Methylputrescine		N-Methylpyrrolinium		4-(1-Methyl-2-pyrrolidinyl)-3-oxobutanoate		Hygrine		Cuscohygrine		Tropinone		Pseudotropine		Calystegine A3		Calystegine A5		Calystegine B1		Calystegine B2		Tropine		Littorine		Hyoscyamine		Scopolamine
Genotype	TRV2	TRV2 : CYP82M3	TRV2	TRV2 : CYP82M3	TRV2	TRV2 : CYP82M3	TRV2	TRV2 : CYP82M3	TRV2	TRV2 : CYP82M3	TRV2	TRV2 : CYP82M3	TRV2	TRV2 : CYP82M3	TRV2	TRV2 : CYP82M3	TRV2	TRV2 : CYP82M3	TRV2	TRV2 : CYP82M3	TRV2	TRV2 : CYP82M3	TRV2	TRV2 : CYP82M3	TRV2	TRV2 : CYP82M3	TRV2	TRV2 : CYP82M3	TRV2	TRV2 : CYP82M3	TRV2	TRV2 : CYP82M3
nmol/mg dwt
Rep 1	0.761184	1.12538	0.643989	0.341594	33.5103	59.5457	257.109	1956.87	17.5197	376.638	5.17112	6.81484	3.00145	2.07478	22.8818	41.067	12.4928	14.4856	2.87102	2.38423	0.969937	1.47731	5.14486	1.6736	11.4305	24.3363	4.89199	6.71688	4.59416	6.69887	1.30303	1.85546
Rep 2	0.737683	1.05509	0.243065	0.482126	59.2075	54.5523	226.635	1834.01	31.0896	443.932	10.2234	5.19444	1.6744	1.84229	43.7576	26.2095	39.4245	19.8243	8.30096	2.82141	3.32967	1.701	8.49625	2.97353	35.0876	16.5363	9.37661	8.48949	10.0745	8.79116	3.52668	2.76614
Rep 3	1.72915	0.964752	0.748018	0.715848	88.6116	61.1265	546.791	1765.68	54.0108	302.43	12.9519	5.66153	4.63575	2.01547	91.614	25.9512	47.8035	10.581	10.6562	2.00432	4.10535	0.67968	9.60265	1.36784	76.0328	8.84648	21.0306	4.7703	23.1705	4.8377	6.2445	1.48826
Rep 4	1.2956	1.61472	0.441284	0.681157	53.8181	74.1603	240.615	2080.56	35.324	494.476	11.0246	5.80943	1.85536	1.96121	46.7521	31.1008	23.7655	18.9072	7.93663	3.57475	4.10332	2.2471	8.96074	3.65355	32.1242	24.6627	11.2866	10.4808	10.9735	8.2046	2.81514	3.47773
Rep 5	1.44895	1.6117	0.439617	1.09468	57.1484	49.7922	319.391	1611.21	36.2799	277.685	9.54653	5.01018	2.61148	1.27168	42.9099	20.8297	32.2147	14.6987	10.3813	2.30983	4.3935	1.14656	10.9417	1.88106	37.6589	10.2271	13.0594	7.38605	13.6608	5.94646	3.33581	2.2529
Rep 6	1.2156	1.59238	0.717149	0.628977	41.4536	64.8553	314.441	2396.72	27.2089	481.28	5.77331	6.95399	3.16458	2.0849	49.5145	39.2883	13.4503	22.6943	4.57276	4.35453	2.28945	2.82793	4.0816	4.00007	38.4153	26.0848	8.79717	11.2661	7.72196	10.1629	2.55221	3.71036
Rep 7	2.08271	1.44379	0.90221	0.963397	64.7421	82.1543	445.599	2062.64	46.2524	392.139	9.7647	6.37325	4.12907	1.89651	60.3913	31.8807	27.1178	22.136	7.6046	2.97109	4.22427	1.7177	10.8936	2.45127	47.537	18.9406	15.5139	9.28928	16.6999	8.69731	3.36909	3.14839
Rep 8	1.1557	1.18035	0.403049	0.564424	47.2338	62.2688	252.628	1455.72	30.6931	358.634	6.01724	4.95632	2.22672	1.7621	45.9364	34.4657	24.1679	15.5251	6.17791	3.39173	2.50651	1.89135	4.6897	2.80395	42.5258	22.7502	11.3026	8.05548	11.2277	7.80931	3.31408	1.93693
Rep 9	1.6389	1.03172	0.573676	0.466585	48.5761	49.3307	401.522	1470.84	35.4231	365.434	7.54684	4.33189	3.2737	1.27922	26.6359	28.7592	27.0328	20.8127	9.84568	3.27756	5.15326	1.38166	12.0232	3.18015	21.5592	18.3513	17.1029	8.05097	17.5262	7.24205	3.95137	2.21468
Rep 10	1.59347	1.14141	0.47539	0.559979	59.9866	111.764	371.138	1461.58	41.0348	304.166	9.32554	3.1711	2.71385	1.18125	72.8237	19.8653	32.9845	9.85544	9.5412	2.2874	4.0953	1.28912	9.1369	3.42753	59.3469	9.68558	16.0531	6.16619	16.4952	5.9565	5.61912	2.01641
Rep 11	0.916275	2.01744	0.255698	0.584682	44.5729	43.6809	211.526	2342.34	29.4997	451.606	6.96297	4.90055	1.44018	1.93323	41.975	34.2221	29.9059	14.9695	7.97045	3.18853	4.0245	2.61116	3.60591	4.88337	31.5878	26.04	10.5518	11.7994	12.2362	10.4462	3.08667	2.91558
Rep 12	1.62473	1.12516	1.01745	0.732864	59.1093	61.0807	541.782	1570.59	39.3776	351.598	6.76209	4.7785	5.7437	1.93231	83.2194	31.0469	23.2099	15.3185	5.43917	3.01277	2.47634	1.20672	18.0379	2.65656	48.2819	22.5454	12.6237	8.68688	12.8877	8.12181	3.32368	2.70084
Rep 13	1.02012	0.992675	0.332196	0.537969	53.045	127.857	275.448	2037.77	41.1401	399.932	9.52887	5.13174	1.69363	1.83814	50.7023	22.8992	33.2257	13.6883	10.4982	1.96983	5.02253	0.937222	8.65762	2.10628	41.284	13.0528	12.9285	8.57081	14.9024	8.33682	5.04756	2.11966
Rep 14	2.00786	0.833244	0.557236	0.478818	65.564	47.8402	388.339	1292.21	50.6582	264.312	8.91929	4.17105	3.15766	1.23277	58.7401	20.7078	32.781	12.7051	9.30881	2.13447	3.95795	1.27006	13.5289	2.41524	45.5022	10.6519	16.8668	5.90996	17.4228	4.30144	5.03787	1.67197
Rep 15	1.69451	1.11004	0.427513	0.37745	59.1415	52.4854	371.09	1474.3	49.765	362.333	9.52215	5.06264	2.72928	1.11564	81.4368	31.4363	34.9069	33.1808	11.4445	3.60289	6.68979	2.00971	6.25159	4.56407	88.4776	23.192	18.0875	9.23403	19.4179	7.46472	4.89518	3.85481
Rep 16	1.56812	1.36386	0.898625	0.637873	72.2706	84.0819	698	1861.92	48.9527	437.228	10.5036	6.51309	5.61923	2.60751	52.5131	36.0628	16.8245	17.8874	6.54131	3.47994	2.94619	2.42303	5.01875	2.98012	63.4745	29.7784	21.6619	11.0782	19.3274	9.70082	5.21933	3.18298
Rep 17	2.09678	0.494454	1.04007	0.173232	60.4634	67.0612	518.403	1053.08	34.4934	306.125	6.46619	6.00353	5.67616	0.915824	39.0294	38.944	18.2053	12.7517	4.32684	2.22935	1.78767	0.660054	6.28814	0.554595	28.9276	23.3159	14.2639	4.60583	14.5113	3.73128	2.68237	0.864549
Rep 18	2.24868	1.2156	0.92293	0.609766	75.8469	59.5851	488.42	1843.7	38.2655	412.623	7.7886	5.69228	5.07484	1.6561	56.4178	26.186	23.8363	17.4996	5.71568	2.7998	2.85995	2.71571	6.37514	4.24922	39.7222	20.3266	15.6665	9.41801	16.2949	7.96256	3.05569	2.55851
Rep 19	1.60063	1.49305	0.626032	0.549819	60.9743	50.6729	362.177	1895.27	31.6881	388.18	7.63633	3.9325	3.19256	2.06599	45.3532	22.5763	18.7396	14.4352	5.85068	2.41588	2.03514	1.25656	6.9955	2.08513	30.2158	13.5646	12.6855	8.45908	12.7254	8.03033	2.61871	2.59239
Rep 20	2.04882	1.77697	0.982462	0.633736	36.7586	83.3043	385.149	1683.29	42.2465	381.715	6.6685	5.85886	4.21366	1.90222	63.2566	40.0398	23.0596	14.4536	9.29538	2.98317	4.38108	1.78394	10.201	3.72856	57.1099	27.5029	15.0748	8.53046	14.83	7.0431	3.99243	2.68298
Rep 21	1.25566	0.964914	0.496017	0.3198	69.0309	39.8311	274.309	1562.37	30.2213	302.162	8.99985	3.79836	1.83588	1.49846	61.1254	22.5623	23.5416	10.7241	7.42861	2.14668	3.52283	1.64659	0.54987	3.16314	50.2136	14.3663	11.3518	7.19878	12.293	7.13988	3.45655	2.29305

## Sheet: Supplemental Figure 1b
Supplemental Figure 1b
Tissue Type	PyKS
Taproot	276.822	173.758	116.229
Lateral Roots	1288.51	929.579	1328.69
Stem	1.04295	1.06377	0.893283
Leaf	5.94797	4.7384	12.593

## Sheet: Supplemental Figure 3
Supplemental Figure 3
	TRV2	TRV2 :: AbPyKS
	1.21161	0.082883
	0.956562	0.130816
	1.5851	0.138303
	0.835022	0.139247
	0.921701	0.114268
	0.707261	0.207304

## Sheet: Supplemental Figure 5
Supplemental Figure 5
	Time	1 to 1			1 to 48
	30	289.951	375.485	384.416	885.527	1359.81	1573.11
	45	412.573	453.176	491.959	1369.49	2026.92	2496.07
	60	392.41	454.794	749.88	1657.48	2819.78	3327.68

## Sheet: Supplemental Figure 6a
Supplemental Figure 6a
	pH	Potassium Phosphate			TRIS-HCl			Phosphate/Citrate			Bis-Tris Propane			Bicarbonate/Carbonate
	4							0.155556	0.1	0
	5							15.5444	13.4556	15.3778
	5.5	7.04444	8.58889	9.26667
	6	17.4444	18.3111	17.3556				45.6889	44.5667	46.6333
	6.5	31.5556	42.9222	35.2556							22.9111	27.0889	24.7111
	6.8				22.4	24.0667	25.0667
	7	44.2556	50.0667	47.8889							24.6778	37.5889	31.6333
	7.5	79.0667	77.1889	91.2111	41.2444	41.7	39.0778				44.0778	43.4111	46.3889
	8	130.789	144.011	144.711	92.8333	88.3667	80.1556				38.4111	38.4111	37.1333
	8.5	177.022	179.389	208.344	90.4444	90.4556	103.356				18.2	25.2	25.8778
	9	223.167	206.311	206.411	58.5889	51.7	42.2556				4.53333	2.55556	3.87778
	9.5													9.47778	7.06667	8.92222
	10													1.31111	-0.73333	-0.73333

## Sheet: Supplemental Figure 6b
Supplemental Figure 6b
	N-Methyl-Δ1-pyrrolinium (mM)	Activity (nmol min-1 mg-1)
	0	0	0	0
	0.003125	59.0667	61.2556	61.5667
	0.00625	91.3333	98.1222	104.656
	0.0125	149.256	159.289	175.678
	0.025	151.589	161.822	197.411
	0.05	156.1	162.378	164.878
	0.1	120.911	129.311	138.489
	0.2	77.9	94.0111	101.956
	0.4	54.6444	71.4	71.7889

## Sheet: Supplemental Figure 6c
Supplemental Figure 6c
	Malonyl-CoA (mM)	Activity (nmol min-1 mg-1)
	0	0	0	0
	0.00625	74.3889	86.4778	98.4111
	0.0125	100.133	106.678	119.133
	0.025	140.978	148.411	161.089
	0.05	147.033	157.167	157.689
	0.1	150.067	154.478	173.678
	0.2	137.5	139.789	140.022
	0.4	92.2111	92.4	92.6333
	0.8	47.5667	49.4	53.8

[truncated: 10 more sheets: Supplemental Figure 9, Supplemental Figure 10, Supplemental Figure 11, Supplemental Figure 12, Supplemental Figure 13a, Supplemental Figure 13b, Supplemental Figure 13c, Supplemental Figure 13d, Supplemental Figure 13e, Supplemental Figure 14]
